# Supplementary material for: Peripheral and lung resident memory T cell responses against SARS-CoV-2
Source: Nat Commun. 2021 May 21;12:3010. doi: 10.1038/s41467-021-23333-3 (PMC8140108; doi:10.1038/s41467-021-23333-3)
Supplement: Supplementary file 4 — Source Data [file 41467_2021_23333_MOESM4_ESM.xlsx]

## Sheet: Figure 1a
Figure 1a
		Protein	NON-HOSPITALIZED														SEVERE												MILD
IFNg	CD4+T cell	M	0	0.01	0	0.01	0	0	0	0	0.05	0	0	0	0.04	0.01	0.14	0.76	0.02	0	0.06	0.22	0.063	0.00985	0.16558	0.039	0.21	0.01	0	0.031	0.032	0.047	0.01883	0.04	0.25	0.14	0	0	0.98	0.06	0.15	0.12	0.08	0.06	0	0	0	0.25
		N	0.01	0	0.01	0	0	0	0.04	0.03	0.01	0	0	0.01	0.02	0.04	0.06	0.09	0.01	0	0	0.13	0.081	0.04085	0.06558	0.00789	0.092	0.06	0	0.018	0.035	0.016	0.02583	0.06	0.04	0.04	0.03	0	0.05	0.03	0	0.03	0	0.04	0	0.01	0.01	0.02
		S	0.02	0	0	0	0	0.01	0.01	0	0	0	0	0	0	0	0	0.03	0.04	0	0.01	0.05	0.029	0.01385	0.02858	0.015	0.26	0	0	0.014	0.005	0.067	0.00383	0.02	0.06	0.01	0	0.01	0.03	0	0.02	0.03	0	0.02	0	0	0.02	0.14
	CD8+T cell	M	0.01	0	0	0	0.1	0	0	0	0	0	0	0	0.01	0.03	0	0	0	0.09	0	0	0.081	0	0.222	0.1	0.08	0.04	0	0	0.005	0	0	0.09	0	0	0.06	0	0.05	0.11	0	0	0	0.05	0	0.04	0	0
		N	0.01	0	0	0.12	0.23	0.04	0.13	0	0.03	0	0.01	0	0.01	0.03	0	0	0.01	0.06	0.05	0.6	0.46	0	0	0	0	0.05	0.036	0.343	0.083	0.029	0.03	0.21	0	0	0.03	0	0	0.02	0	0.01	0.02	0.05	0.28	0.01	0	0.05
		S	0	0	0	0	0	0	0.01	0	0	0	0	0.02	0.02	0.07	0.04	0.08	0.03	0.01	0	0.25	0	0.002	0.018	0.028	0.13	0	0.01	0	0	0.057	0	0.04	0	0.01	0.04	0	0.04	0.07	0	0	0.02	0.05	0	0	0	0
CD107a	CD4+T cell	M	0	0	0	0.02	0	0.02	0	0	0	0	0	0	0	0	0	0	0	0	0	0.03	0.011	0.01	0	0.053	0.091	0.06	0	0.017	0.014	0	0	0.02	0	0	0	0	0.06	0.01	0.01	0	0	0.01	0	0.14	0.07	0.06
		N	0	0.08	0	0.03	0.06	0.01	0.04	0	0.02	0	0	0	0.01	0	0.02	0.14	0.07	0	0.04	0	0.031	0	0	0.073	0.074	0	0	0.04	0.058	0.06	0.006	0.04	0.03	0.06	0	0	0.15	0	0.04	0	0	0	0.05	0.09	0.2	0
		S	0	0	0	0.01	0.03	0.04	0	0	0	0	0	0	0	0	0.03	0	0	0	0.02	0	0.022	0	0.08	0.051	0.15	0.16	0	0	0	0	0.01	0	0	0	0	0	0.04	0.03	0.02	0	0	0	0.01	0.05	0.14	0.04
	CD8+T cell	M	0	0	0	0	0	0	0	0	0	0	0	0	0	0	0	0	0.74	0.25	0	0	0	0.34	0	0	0.28	0	0	0	0	0	0	0	0	0.42	0	0	0	0.04	0	0	0	0	0	0	0	0
		N	0	0	0	0.32	0.55	0.11	0	0.49	0	0.93	0	0.06	0.09	0.65	0	0.27	0.33	0	0	0	0	0.13	0	0.13	0	0	0	0.46	0.47	0	0.17	0.87	0	0	0.32	0	0.02	0.28	0.38	0	0.89	0.86	0.01	0	0	0
		S	0	0	0	0	0	0	0	0	0	0	0	0.03	0	0	0	0	0	0	0.15	0	0	0	0	0	0	0	0	0	0	0	0	0	0	0	0.05	0	0	0	0	0	0	0.04	0	0	0	0
IL-4	CD4+T cell	M	0	0	0	0.04	0.01	0.03	0	0.14	0.09	0	0.11	0	0.08	0	0.23	0	0.02	0.14	0.49	0	0.15	0	0	0	0	0	0	0	0	1.515	0	0	0.08	0	0.01	0	0	0	0	0	0.56	0	0.1	0.05	0.07	0
		N	0.05	0	0.01	0.18	0.07	0.01	0.1	0.05	0	0.01	0	0.23	0.17	0	0.26	0	0.05	0	0.13	0	0.11	0.01	0.08	0	0	0	0.14	0.05	0.09	0.715	0	0	0.27	0	0.27	0	0	0	0.22	0	0.69	0	0.1	0	0.04	0
		S	0	0	0.06	0.04	0	0	0.02	0.16	0.12	0	0.02	0.31	0.2	0	0.14	0	0.23	0.16	0	0	0.07	0.21	0.71	0.03	0.16	0.26	0	0	0.08	0.935	0	0	0.94	0.02	0.7	0	0	0	0	0	0.99	0	0.32	0	0.03	0
	CD8+T cell	M	0	0	0	0	0	0	0	0	0.1	0	0	0	0.1	0	0	0.78	0.04	0.65	0	0	1.17	0	0.04	0	8.9	0	0	0	0	2.647	0.38	0	0	0	0.14	0	0	0	0	0	0.9	0	0	0	0	0
		N	0	0	0	0.06	0.17	0.04	0.46	0	0.01	0	0	0.06	0.19	0.01	0	0.39	0.02	0	0	0	1.5	0.09	0.52	0	0	0	0	0.18	0.25	0.457	0.08	0	0.21	0	0.43	0	0	0	0	0	0.37	0	0.34	0	0	0
		S	0	0	0	0	0	0	0	0	0	0	0	0	0	0	0	0.52	0.26	0.03	0	0	1.62	0.13	0.71	0	1.5	0.43	0.02	0.43	0.37	1.387	0.12	0	0.61	0	0.47	0	0.63	0.38	0	0	0.64	0	0.97	0	0.01	0
IL-10	CD4+T cell	M	0.2	1.98	0.4	0.5	1.05	0.13	0.43	0	0.33	0.32	0.94	0.23	0.43	0.59	0.45	0	0.16	0	0.24	0.36	0	0.045	0.13	0.48	0	0.21	1.05	0.34	0	0.4	0.06	0	0	0.17	0.01	0.05	0.04	0.09	0.23	0	0	0.93	0.11	0.03	0.36	1.14
		N	0.24	0	0	0.6	1.3	0.89	1.49	0.11	0.24	0.13	1.05	0.55	0.53	0.8	0.49	0	0.17	0.11	0.27	0	0	0.355	0.25	0.91	0	0.57	1.38	0.27	0	0.37	0.09	0.25	0.06	0	0.13	0.1	0	0.48	1.14	0.18	0.11	1.23	0.39	0	0.11	0
		S	0.15	0	0	0.17	0.58	0.69	0.1	0	0.25	0	0.27	0.29	0	0.05	0.48	0.05	0.15	0.15	0.53	0.09	0	0.095	0.11	0.5	0	0.14	1.01	0	0	0.38	0	0.31	0	0	0.33	0	0	0.28	0.47	0.02	0	0.65	0.07	0	0.42	0
	CD8+T cell	M	0.06	0.65	0.21	0.09	0.43	0.05	0	0.71	0	0.09	0.17	0.08	0.19	0.22	0.26	0.21	1.18	0.38	0.11	0.14	0	0.064	0	0.5	0	0.13	0.17	0.07	0	1.42	0.02	0	0	0.27	0	0.52	0.19	0.19	0	0	0	0.1	0.31	0.21	0.16	0
		N	0.14	0	0	0.2	0.51	0.36	0.13	0.69	0	0.22	0.26	0	0.38	0.31	0.22	0	0.94	0	0.18	0.35	0	0.074	0.17	0.88	0	0.16	0	0.02	0	0.33	0.08	0	0.02	0	0	0.03	0.36	0.16	0	0.2	0	0.48	0.37	0.17	0	0
		S	0.06	0	0	0.14	0.17	0.29	0	0	0	0	0	0	0	0	0.08	0	0.95	0.09	0.08	0	0	0	0	0.27	0	0.06	0.16	0.03	0	0.28	0	0.51	0	0	0	0	0.24	0.25	0	0.02	0	0.14	0.16	0.18	0.17	0

## Sheet: Figure 1b
Figure 1b
		CD4+				CD8+
	Protein	IFNg	CD107a	IL-4	IL-10	IFNg	CD107a	IL-4	IL-10
	M	0.00900143	0.00278571	0.0357143	0.537714	0.01039	0	0.0142857	0.210714	NON-HOSPITALIZED
		0.141012	0.0211667	0.0856667	0.172917	0.0504167	0.134167	0.965	0.247833	SEVERE
		0.113091	0.02045	0.11925	0.2505	0.01985	0.023	0.20335	0.1815	MILD
	N	0.0128664	0.0179286	0.0625714	0.566286	0.0440714	0.228571	0.0714286	0.228571	NON-HOSPITALIZED
		0.0531633	0.03725	0.0531667	0.260417	0.10175	0.0716667	0.21	0.247833	SEVERE
		0.0225065	0.04095	0.12925	0.3145	0.0603185	0.2365	0.11585	0.111	MILD
	S	0.00336071	0.00607143	0.0662143	0.181786	0.00778571	0.00214286	0	0.0471429	NON-HOSPITALIZED
		0.0400892	0.0419167	0.164	0.19125	0.049	0.0125	0.433333	0.1275	SEVERE
		0.0224035	0.01725	0.20075	0.197	0.01605	0.0045	0.30185	0.107	MILD
			0

## Sheet: Figure 1c
Figure 1c
	CD4+ T cells			CD8+Tcells
	M	N	S	M	N	S
IFNg	0.063	0.081	0.029	0.081	0.46	0
CD107a	0.011	0.031	0.022	0	0	0
IL-4	0.15	0.11	0.07	1.17	1.5	1.62
IL-10	0	0	0	0	0	0

## Sheet: Figure 2a
Figure 2a
	OUTPATIENTS															NORMAL DONORS													SEVERE												MILD
CCR7+CXCR3+	88.6	92.1	75.9	84.7	88.3	74.7	87	86.6		76.8	86.3	85.1	82.2	85.8	80	87.6	72.9	69.9	79.4	87	78.6	65.7	90.6		78.9	71.6	83.3	61.8	73.9	57	88.5	74.8	83.5	87.1	88.2	71.3	87.6	90.2	76.3	64.6	76.4	91.9	79.6	91.4	80.2	92.7	76.3	85.6	78.7
EM CXCR3+	10.1	5.6	18.7	12.8	8.76	19.4	11	10.9		21.9	12.6	10.4	12.8	9.6	15.5	10.3	23.6	23	19.4	12	20.1	32.6	8.36		17.2	22.2	10.3	30.1	24.1	40.6	7.2	23.5	11	9.79	9.09	27.7	11	9.16	22.5	33.3	22.7	6.42	16.4	6.88	16.1	4.15	19.9	6.63	20.2
[truncated: 11 more columns]

## Sheet: Figure 2b
Figure 2b
	OUTPATIENT															NORMAL DONORS													SEVERE												MILD
CCR7+CXCR3+	18.7	8.13	15.4	14.4	21.7	10.1	21.9	8.05		8.21	18.8	22.7	8.2	10.2	13.9	22.3	8.91	7.56	7.39	26.4	11.6	21.7	11		13.1	10.3	9.21	14.4	15.6	6.83	10.8	13.3	10.6	20	18	14.7	14.6	13	18	4.74	7.43	19.6	13.7	12.7	20.6	28.1	21.6	13.7	14.6
CCR7+CXCR3-	2.12	2.03	3.59	2.34	6.44	4.47	5.47	4.35		3.26	5.08	8.3	2.81	2.47	9.36	2.52	1.43	4.99	1.41	2.17	1.65	0.72	4.05		4.17	12	11.3	9.47	0.57	1.37	1.26	2.18	7.52	7.76	5.6	4.04	3.39	2.14	0.56	3.04	0.42	2.1	1.01	2.35	4.15	2.75	1.84	1.3	3.11
CCR7hCXCR3d	46.2	22.6	28.7	27.1	38.2	27.5	35.9	64.1		53.5	42.7	34.9	40.8	48.8	34.2	35.6	20.5	6.31	8.41	12.9	19.6	22.2	46.7		33.9	29.1	50.2	19.2	8.61	5.19	36.1	2.07	8.6	23.3	28.8	7.23	25.8	31.7	6.06	7.16	14.9	46.9	39.5	38.4	13.4	34.4	3.6	39.2	13
EM CXCR3+	28.6	62.2	43.9	50.7	27.4	51.6	32.8	15.8		31.8	30.4	27.2	43	34.6	37.5	32.4	65.5	50	80.6	53.5	61.5	50.3	35.2		38.5	35.2	23.1	44.3	72.4	80.3	45.5	76.4	67.2	39.1	29	71.7	51.8	48	73.9	82.3	75	26.9	40.5	36.8	55.1	28.8	67.8	35.7	60.1
EM CXCR3-	0.52	0.61	2.72	0.47	1.37	0.73	0.34	0.81		0.39	0.26	1.27	0.29	0.27	0.43	0.4	0.35	1.76	0.18	0.57	0.8	0.42	0.79		0.75	1.77	0.4	1.42	0.11	0	0.3	1.2	5.19	0.28	1.45	0.7	1.8	1.07	0.21	0.43	0.069	0.17	0.55	1.28	0.78	0.37	0.93	0.71	1.41
[truncated: 11 more columns]

## Sheet: Figure 2d
Figure 2d
	Days to discharge since symptoms onset	% of CD8+ CCR7(high) CXCR3 (dim)		IL-6 (pg/ml)	% CD8+ CCR7(high) CXCR3 (dim)
	10	15.6		1399	2.07
	11	12.1		60.63	24.1
	15	14.9		119	8.6
	21	31.7		11.91	46.9
	43	23.3		11.82	39.5
	20	2		69.82	5.19
	19	6.06		3.63	14.5
	15	24.2		93.83	38.4
	17	13		37.72	13.4
	21	2.07		13.75	34.4
	13	24.1		25.95	11
	23	8.6		33.82	8.61
	13	46.9		123.9	3.6
	10	39.5		95.08	7.16
	76	5.19		50.95	39.2
	16	14.5		53.83	7.23
	12	38.4		91.7	25.8
	11	13.4		67.68	20.9
	12	34.4		38	28.8
	18	11		56.95	36.1
	15	8.61		10.83	33
	13	3.6		8.27	40.6
	20	7.16		31.29	23.4
	10	39.2		2.42	46.2
	23	7.23		2.47	42.7
	14	25.8		1.57	64.1
	10	20.9		1.91	53.5
	30	28.8		31.57	22.6
	17	36.1		1.4	28.7
	19	33		1.4	27.1
	11	40.6		4.86	38.2
	12	23.4		2.28	27.5
	0	46.2		1.4	35.9
	0	42.7		1.4	34.9
	0	64.1		1.52	40.8
	0	53.5		1.4	48.8
	0	22.6		5.17	34.2
	0	28.7
	0	27.1
	0	38.2
	0	27.5
	0	35.9
	0	34.9
	0	40.8
	0	48.8
	0	34.2

## Sheet: Figure 2e
Figure 2e
	Days to discharge since symptoms onset	% of CD8+ EM CXCR3		IL-6 (pg/ml)	% CD8+ EM CXCR3+
	23	71.7		13.75	28.8
	14	51.8		25.95	69.9
	10	45.3		33.82	72.4
	30	29		123.9	67.8
	17	45.5		95.08	82.3
	19	51.1		50.95	35.7
	0	28.6		53.83	71.7
	0	30.4		91.7	51.8
	0	15.8		67.68	45.3
	0	31.8		38	29
	0	62.2		56.95	45.5
	0	43.9		10.83	51.1
	0	50.7		8.27	29.7
	0	27.4		31.29	45
	0	51.6		2.42	28.6
	0	32.8		2.47	30.4
	0	27.2		1.57	15.8
	0	43		1.91	31.8
	0	34.6		31.57	62.2
	0	37.5		1.4	43.9
	11	29.7		1.4	50.7
	12	45		4.86	27.4
				2.28	51.6
				1.4	32.8
				1.4	27.2
				1.52	43
				1.4	34.6
				5.17	37.5

## Sheet: Figure 3a
Figure 3a
	IFNg							CD107a							IL-4							IL-10
	M		N		S			M		N		S			M		N		S			M		N		S
	CXCR3+CCR7+	CXCR3+CCR7-	CXCR3+CCR7+	CXCR3+CCR7-	CXCR3+CCR7+	CXCR3+CCR7-		CXCR3+CCR7+	CXCR3+CCR7-	CXCR3+CCR7+	CXCR3+CCR7-	CXCR3+CCR7+	CXCR3+CCR7-		CXCR3+CCR7+	CXCR3+CCR7-	CXCR3+CCR7+	CXCR3+CCR7-	CXCR3+CCR7+	CXCR3+CCR7-		CXCR3+CCR7+	CXCR3+CCR7-	CXCR3+CCR7+	CXCR3+CCR7-	CXCR3+CCR7+	CXCR3+CCR7-
Non-hospitalized	0	0	0	0.04	0.02	0.05		0	0	0	0	0	0		0	0	0.06	0	0	0.12		0.21	0	0.27	0	0.17	0.03
	0.05	0	0	0	0	0		0	0	0.08	0	0	0		0	0	0	0	0	0		2.02	0.28	0	0	0	1.5
	0	0.06	0	0.07	0	0.03		0	0.03	0	0	0	0		0	0.02	0	0.02	0.01	0.18		0.41	0.4	0	0	0	0
	0.01	0	0	0	0	0		0.02	0.05	0.03	0	0	0		0.06	0	0.16	0.38	0	0.34		0.52	0.3	0.67	0	0.18	0
	0	0	0	0	0	0.15		0	0	0.05	0.14	0.03	0.14		0.1	0	0.1	0	0	0		0.98	1.36	1.34	0.95	0.55	0.29
	0	0.02	0	0.03	0	0.01		0	0.02	0	0	0	0.04		0.01	0.04	0	0.09	0	0		0.15	0.11	1.06	0.18	0.79	0.39
	0	0	0.01	0.17	0	0.11		0	0	0.04	0	0	0		0	0	0.12	0	0.02	0		0.5	0.17	1.57	1.36	0.13	0.11
	0	0	0	0.2	0	0		0	0.87	0	0	0	0		0.12	0.39	0.03	0.11	0.1	0.14		0	0	0.15	0	0	0
	0.06	0	0	0	0	0		0	0.54	0	0	0	0		0	1.26	0	0.12	0	1.7		0.4	0	0.32	0	0.2	0.33
	0	0	0	0	0	0.02		0	0	0	0	0	0		0	0	0	0	0	0		0.35	0.13	0.19	0	0	0
	0	0	0	0	0	0		0	0	0	0.09	0	0		0.03	0.63	0.02	0	0	0.34		1.05	0	1.16	0.42	0.32	0.07
	0.01	0	0.02	0	0	0		0	0	0	0.1	0	0.04		0	0	0.13	0	0.08	1.41		0.23	0.07	0.6	0.33	0.3	0.39
	0	0.38	0.01	0.16	0	0.04		0	0.17	0	0.12	0	0.15		0.05	0.52	0.15	0.11	0.03	0.81		0.45	0.31	0.59	0.27	0	0.15
	0.01	0.03	0.01	0.12	0	0		0	0	0.02	0.01	0.03	0		0	0	0	0	0	0		0.7	0.19	0.93	0.4	0.09	0.09
Mild	0	0.19	0.023	0.12	0	0.031		0	0.094	0.023	0	0.02	0.031		0	0	0.23	0	0.04	0		1.58	0	2.01	0	1.36	0.02
	0.017	0	0.014	0	0.00743	0		0.001	0.23	0.032	0.15	0	0		0	0.44	0.02	1.09	0	0		0.41	0	0.34	0	0.02	0
	0.002	0.22	0.016	0.13	0	0.043		0.021	0	0.074	0	0	0		0	0	0.05	0.38	0	0.55		0.07	0	0	0	0	0
	0.02059	0.334	0	0.224	0.02059	0.684		0	0.13	0.05	0.28	0	0.25		0.729	11.78	0.269	5.44	0.379	7.78		0.43	0.41	0.41	0.08	0.41	0.01
	0.026	0.016	0.011	0.07	0	0		0	0	0.021	0	0.004	0.015		0	0	0	0	0	0		0.06	0.004	0.08	0.115	0	0
	0.02	0.57	0.01	0.76	0.01	0.11		0.01	0.34	0.02	0.25	0	0.11		0	0	0	0	0	0		0	0	0.27	0.25	0.32	0.13
	0.15	0.58	0.02	0.06	0.06	0.08		0	0	0.03	0	0.01	0		0	0.37	0.21	0.44	0.63	1.38		0	0	0.04	0.15	0	0
	0.02	1.75	0.01	0.43	0	0.23		0	0.17	0.05	0.02	0	0		0	0	0	0	0	0.27		0.16	0	0	0	0	0.06
	0.01	0.04	0.03	0.02	0	0.07		0	0	0	0.02	0	0		0	1.34	0.12	0.56	0.14	2.54		0	0	0.21	0.06	0.47	0
	0.01	0	0	0.04	0.01	0.01		0	0	0	0	0	0		0	0.76	0	0	0	0.31		0	0.18	0.12	0	0	0
	0.66	2.25	0.04	0	0	0.2		0.04	0.13	0.2	0	0.04	0		0	0	0	0	0	0		0	1.07	0	0.04	0	0.33
	0.05	0.18	0.01	0.2	0.02	0		0.01	0.03	0.03	0	0.05	0		0	0	0.02	0	0.2	0		0	0.5	0.49	0.7	0.29	0.23
	0.01	0.54	0	0	0	0.09		0	0.05	0.03	0.08	0.01	0.05		0	0	0.07	0.65	0	1		0.14	0.69	1.19	0.88	0.33	1.08
								0	0.18	0	0	0.15	0
	0.1	0.21	0.02	0.09	0.03	0.08		0	0	0	0.03	0	0		0	0	0	0	0	0.14		0	0.02	0.24	0	0.02	0
	0.12	0	0	0	0	0		0	0	0	0	0	0		0.1	1.41	0	1.49	0.35	1.64		0	0	0.48	0	0	0
	0.02	0.21	0.01	0.23	0.02	0		0	0.21	0	0.08	0	0		0	0	0.08	0	0	0		1.01	0.43	1.44	0.15	0.73	0.14
	0	0	0	0	0	0		0	0	0.04	0	0.01	0		0.07	0.4	0.02	0.44	0.11	2.41		0.13	0.13	0.43	0.23	0.07	0
	0	0	0.01	0	0.01	0		0.2	0	0.14	0	0.09	0		0.03	0.15	0	0.07	0	0.05		0	0.2	0	0.17	0	0.11
	0.01	0	0.01	0	0.01	0.15		0.06	0.1	0.19	0.25	0.12	0.6		0.01	0.83	0.01	0.14	0.01	0.16		0.41	0	0.17	0	0.44	0
	0.27	0.23	0	0	0.1	0.07		0.09	0	0	0	0	0.11		0	0	0	0	0	0		1.24	0.47	0	1.02	0	0.77
Severe	0	0.51	0.02	0.13	0	0		0	0	0.02	0	0.03	0.04		0.08	0.13	0.2	0.43	0.05	0.34		0.74	0	0.67	0	0.62	0
	0.7	0.67	0.09	0.1	0	0		0	0	0.09	0.2	0	0		0.17	0	0.02	0	0.04	0		0	0	0	0	0	0.42
	0.01	0.16	0.01	0.01	0.02	0		0	0.06	0.08	0.06	0	0		0.01	0.16	0.05	0	0.17	0.67		0.17	0.02	0.22	0	0.17	0
	0	0	0.02	0	0	0		0	0	0	0	0	0.02		0.04	0.58	0	0.25	0	1.76		0	0	0.21	0.06	0.12	0.07
	0.02	0.47	0.01	0	0	0.15		0	0.05	0.03	0	0	0.03		0.25	1.93	0.07	0.35	0	0.51		0.3	0	0.23	0.41	0.57	0.46
	0.07	1.17	0.09	0.39	0.02	0.26		0.05	0	0.03	0	0	0		0	0	0	0	0	0		0.37	0.38	0.08	0	0.23	0
	0.056	0.16	0.041	0.3	0.016	0.1		0.048	0	0.073	0	0.051	0		0.08	1.24	0.11	0	0.07	0.64		0	0.51	0	0.34	0	0.28
	0.012	0	0.026	0.064	0.024	0		0	0	0.006	0	0.037	0		0	0.14	0.1	0	0.23	0.12		0.05	0.004	0.46	0.086	0.11	0.066
	0.10495	0.6	0.02995	0.33	0.01395	0.17		0	0	0	0.13	0.08	0.18		0	0	0.01	0.41	0.37	4.62		0.14	0.015	0.27	0.18	0.13	0
	0	0.5	0.00897	0	0.0085	0.088		0.006	0.66	0.075	0.07	0.036	0.22		0	0	0	0	0.06	0		0.52	0	1.02	0.06	0.54	0
	0.036	1.32	0.063	0.11	0.077	0.72		0.018	0.55	0.089	0	0.026	0.43		0.02	0.35	0.16	0	0.12	0		0	0.01	0	0.16	0	0
	0	0.03	0.03	0.1	0	0		0	0.18	0	0	0.15	0		0	0	0.18	0	0.06	0.39		0.29	0	0.81	0.2	0.21	0

## Sheet: Figure 3b
Figure 3b
	Days to discharge since symptoms onset	% of N-sp CD4+ CCR7+ CXCR3+ IFNg+
	10	0.04
	11	0.01
	15	0.02
	21	0.01
	43	0.09
	20	0
	19	0.06
	15	0.01
	17	0.03
	21	0.02
	13	0
	23	0.01
	13	0.01
	10	0.02
	76	0.09
	16	0.02
	12	0
	11	0.01
	12	0.01
	18	0
	15	0.02
	13	0.02
	20	0.03
	10	0.01
	23	0.03
	14	0.03
	10	0
	30	0.04
	17	0.01
	19	0
	11	0.01
	12	0.01
	0	0
	0	0
	0	0
	0	0
	0	0
	0	0
	0	0
	0	0
	0	0
	0	0.01
	0	0
	0	0.02
	0	0.01
	0	0.01

## Sheet: Figure 3c
Figure 3c
	IL-6 (pg/ml)	% of S-sp CD4+ CCR7+ CXCR3+ CD107a+
	31.19	0.04
	168.2	0.05
	22.93	0.02
	49.1	0.04
	28	0
	17.7	0
	52.8	0.03
	25.33	0
	23.35	0
	1399	0
	60.63	0
	119	0
	11.91	0
	11.82	0
	69.82	0
	3.63	0
	93.83	0
	37.72	0
	13.75	0
	25.95	0
	33.82	0.03
	123.9	0.01
	95.08	0.15
	50.95	0
	53.83	0.04
	91.7	0.08
	67.68	0.01
	38	0.05
	56.95	0
	10.83	0.01
	8.27	0.09
	31.29	0.12
	2.42	0
	2.47	0
	1.57	0
	1.91	0
	31.57	0
	1.4	0
	1.4	0
	4.86	0.03
	2.28	0
	1.4	0
	1.4	0
	1.52	0
	1.4	0
	5.17	0.03

[truncated: 35 more sheets: Figure 3d, Figure 3e, Figure 3f, Figure 3g, Figure 4a, Figure 4b, Figure 4c, Figure 5a, Figure 5b , Figure 5c , Figure 5d, Figure 5e, Figure 5f, Figure 5g, Figure 6c, Figure 6d, Figure 6e, Figure 7, Figure S1a, Figure S1b …]
